# Supplementary material for: Camel Streptococcus agalactiae populations are associated with specific disease complexes and acquired the tetracycline resistance gene tetM via a Tn916-like element
Source: Vet Res. 2013 Oct 1;44(1):86. doi: 10.1186/1297-9716-44-86 (PMC3850529; doi:10.1186/1297-9716-44-86)
Supplement: Additional file 1 — Isolates used in this study. Data on the origin of the isolates tested in this study. [file 1297-9716-44-86-S1.xlsx]

## Sheet: Sheet1
Strain name	Country of origin	Clinical signs	Specimen	Town/Area of origin	Sequence type (ST)	Tet_Resistance in µg/ml	TetM PCR	Serotype	Hemolysis	Year of isolation
ILRI002	Kenya	Wound infection	Swab	Moyale	609			V	Beta
ILRI005	Kenya	Abscess	Pus	Isiolo	609			V	Beta	2004
ILRI021	Kenya	Abscess	Pus	Laikipia	615			VI	Beta	2001
ILRI022	Somalia		Milk (pooled)	Puntland	610			VI	Alpha
ILRI023	Kenya				617	64	Pos	VI	Beta	2004
ILRI024	Kenya		Milk		616	64	Pos	III	Beta	2004
ILRI025	Somalia		Milk (pooled)	Puntland	610			VI	Alpha
ILRI026	Kenya		Milk	Isiolo	616	64	Pos	III	Beta	1999
ILRI027	Kenya		Milk		616	64	Pos	III	Beta	2004
ILRI028	Kenya		Milk		616	64	Pos	III	Beta	2004
ILRI029	Somalia		Milk (pooled)	Puntland	617			VI	Beta
ILRI030	Somalia		Milk (pooled)	Puntland	617			VI	Beta
ILRI031	Kenya				612			Ia	Beta	2004
ILRI032	Kenya	Wound infection	Swab		612	64	Pos	Ia	Beta	2004
ILRI033	Kenya		Milk	Marsabit	616			III	Beta	2004
ILRI034	Kenya		Milk	Marsabit	617			Ia	Beta	2004
ILRI035	Kenya		Milk	Marsabit	612			Ia	Beta	2004
ILRI036	Kenya			Ndamo Soro	612			Ia	Beta	2004
ILRI037	Kenya	Gingivitis	Swab	West Pokot	612			Ia	Beta	2004
ILRI038	Somalia		Milk (pooled)	Puntland	612			Ia	Beta
ILRI039	Somalia		Milk (pooled)	Puntland	617			VI	Beta
ILRI040	Somalia		Milk (pooled)	Puntland	613			Ia	Beta
ILRI041	Somalia		Milk (pooled)	Puntland	611			Non typable	Beta
ILRI043	Somalia		Milk (pooled)	Puntland	612			Ia	Beta
ILRI044	Kenya	Abscess	Pus	Laikipia	617			Ia	Beta	2000
ILRI045	Kenya	Healthy	Nasal swab	Chemeron	612			Ia	Beta	2000
ILRI046	Kenya	Healthy	Nasal swab	Chemeron	612			Ia	Beta	2000
ILRI047	Somalia		Milk (pooled)	Puntland	615			II	Beta
ILRI048	Somalia		Milk (pooled)	Puntland	612			Ia	Beta
ILRI049	Kenya	Peri-arthricular abscess (Anow)	Pus	Laikipia	617			Ia	Beta
ILRI050	Kenya			Laikipia	617	64	Pos	VI	Beta	2000
ILRI051	Somalia		Milk (pooled)	Puntland	617			VI	Beta
ILRI052	Kenya	Healthy	Nasal swab	Chemeron	612			Ia	Beta	2000
ILRI053	Kenya	Healthy	Nasal swab	Chemeron	612			Ia	Beta	2000
ILRI054	Kenya	Wound infection	Swab	Laikipia	615			II	Beta	2001
ILRI055	Kenya	Healthy	Nasal swab	Chemeron	617	64	Pos	Ia	Beta	2000
ILRI056	Kenya	Healthy	Nasal swab	Chemeron	612			Ia	Beta	2000
ILRI057	Kenya	Healthy	Nasal swab	Chemeron	612			Ia	Beta	2000
ILRI058	Kenya	Healthy	Nasal swab	Chemeron	612			Ia	Beta	1999
ILRI059	Kenya	Healthy	Nasal swab	Chemeron	612			Ia	Beta	2000
ILRI060	Kenya	Abscess	Pus	Chemeron	612			Ia	Beta	1999
ILRI061	Somalia		Milk (pooled)	Puntland	617			VI	Beta
ILRI062	Kenya		Milk		617			VI	Beta	2002
ILRI063	Kenya	Healthy	Nasal swab	Chemeron	613			Ia	Beta	2000
ILRI064	Somalia		Milk (pooled)	Puntland	617			VI	Beta
ILRI065	Kenya	Abscess	Pus	Laikipia	611			Ia	Alpha	2000
ILRI066	Kenya	Healthy	Nasal swab	Marsabit	612			VI	Beta	2002
ILRI067	Kenya	Wound infection	Swab	Samburu	614			V	Beta	2003
ILRI068	Kenya	Abscess	Pus	Chemeron	612			Ia	Beta	1999
ILRI069	Kenya	Healthy	Nasal swab	East Pokot	612			III	Beta	2004
ILRI080	Kenya	Abscess	Pus	Machakos	615			II	Beta	2003
ILRI081	Kenya	Peri-arthricular abscess (Anow)	Pus	Laikipia	617			VI	Beta	2003
ILRI082	Kenya	Peri-arthricular abscess (Anow)	Pus	Laikipia	617			VI	Beta	2003
ILRI083	Kenya	Healthy	Nasal swab	Chemeron	613			Ia	Beta	2000
ILRI101	Kenya	Peri-arthricular abscess (Anow)	Pus	Laikipia	617			Ia	Beta	2000
ILRI102	Kenya	Mastitis	Milk	Isiolo	617	64	Pos	VI	Beta	2000
ILRI103	Kenya	Peri-arthricular abscess (Anow)	Pus	Laikipia	617			VI	Beta	2002
ILRI104	Kenya	Mastitis	Milk	Isiolo	616	32	Pos	III	Beta	2000
ILRI105	Kenya	Mastitis	Milk	Isiolo	616	32	Pos	III	Beta	2000
ILRI106	Kenya	Mastitis	Milk	Isiolo	616	64	Pos	III	Beta	2000
ILRI107	Kenya	Mastitis	Milk	Isiolo	616	32	Pos	III	Beta	2000
ILRI108	Kenya	Mastitis	Milk	Isiolo	616	32	Pos	III	Beta	2000
ILRI109	Kenya	Mastitis	Milk	Isiolo	616	32	Pos	III	Beta	2000
ILRI110	Kenya	Peri-arthricular abscess (Anow)	Pus	Laikipia	616	64	Pos	III	Beta	2002
ILRI111	Kenya	Mastitis	Milk	Isiolo	616	32	Pos	III	Beta	2000
ILRI112	Kenya	Peri-arthricular abscess (Anow)	Pus	Laikipia	617	64	Pos	VI	Beta	2002
ILRI113	Kenya	Peri-arthricular abscess (Anow)	Pus	Laikipia	617			VI	Beta	2002
ILRI115	Kenya	Mastitis	Milk	Isiolo	616	32	Pos	III	Beta	2000
ILRI116	Kenya	Mastitis	Milk	Isiolo	616	32	Pos	III	Beta	2000
ILRI117	Kenya	Mastitis	Milk	Laikipia	617			Ia	Beta	1998
ILRI118	Kenya	Mastitis	Milk	Isiolo	616	64	Pos	III	Beta	2000
ILRI119	Kenya	Vaginal discharge	Vaginal swab	Ngurunit Marsabit	612			Ia	Beta	2002
ILRI120	Kenya	Chronic cough	Nasal swab	Ngurunit Marsabit	618			Ia	Beta	2002
ILRI121	Kenya	Abscess	Pus	Marsabit	612			Ia	Beta	2002
ILRI122	Kenya	Peri-arthricular abscess (Anow)	Pus	Laikipia	617			VI	Beta	2002
ILRI123	Kenya	Mastitis	Milk	Laikipia	616	64	Pos	III	Beta	2002
ILRI124	Kenya	Mastitis	Milk	Marsabit	612			II	Beta	2002
ILRI125	Kenya	Mastitis	Milk	Isiolo	616	32	Pos	III	Beta	1999
ILRI126	Kenya	Peri-arthricular abscess (Anow)	Pus	Laikipia	617			Ia	Beta	2002
ILRI127	Kenya	Peri-arthricular abscess (Anow)	Pus	Laikipia	613			Ia	Beta	2002
ILRI128	Kenya	Peri-arthricular abscess (Anow)	Pus	Laikipia	617	64	Pos	VI	Beta	2002
ILRI129	Kenya	Peri-arthricular abscess (Anow)	Pus	Laikipia	614			V	Beta	2002
ILRI130	Kenya		Vaginal swab	Laikipia	616	64	Pos	III	Beta	2002
ILRI131	Kenya	Abscess	Pus	Laikipia	617			VI	Beta	2002
ILRI132	Kenya	Abscess	Pus	Laikipia	617	64	Pos	VI	Beta	2002
ILRI133	Kenya	Mastitis	Milk	Laikipia	616	64	Pos	III	Beta	2002
ILRI134	Kenya	Mastitis	Milk	Laikipia	616	64	Pos	III	Beta	2002
ILRI135	Kenya	Peri-arthricular abscess (Anow)	Pus	Isiolo	617	32	Pos	VI	Beta	2002
ILRI136	Kenya	Mastitis	Milk	Isiolo	616	32	Pos	III	Beta	1999
ILRI137	Kenya	Mastitis	Milk	Isiolo	616	32	Pos	III	Beta	1999
ILRI138	Kenya	Mastitis	Milk	Isiolo	612			Ia	Beta	1999
ILRI139	Kenya	Mastitis	Milk	Isiolo	616			III	Beta	1999
										05.07.2004
										05.07.2004
										05.07.2004
										05.07.2004
										05.04.2001
										16.05.2001
										16.05.2001
										16.05.2001
										21.03.2001
										16.05.2001
										16.05.2001
										16.05.2001
										16.05.2001
