# Supplementary material for: Camel Streptococcus agalactiae populations are associated with specific disease complexes and acquired the tetracycline resistance gene tetM via a Tn916-like element
Source: Vet Res. 2013 Oct 1;44(1):86. doi: 10.1186/1297-9716-44-86 (PMC3850529; doi:10.1186/1297-9716-44-86)
Supplement: Additional file 2 — Minimum inhibitory concentrations of camel S. agalactiae. Minimum inhibitory concentrations were determined on the data available for cattle, GBS-Group B Streptococcus agalactiae, AMP-Ampicillin, AMC-Amoxicillin-clavulanic acid, CTX – Cefotaxime, CFP- Cefoperazone, CFQ – Cefquinome, XNL – Ceftiofur, CEF – Cephalothin, CHL – Chloramphenicol, CLI – Clindamycin, ENR – Enrofloxacin, ERY – Erythromycin, GEN – Gentamicin, OXA – Oxacillin, PEN – Penicillin, PIRL – Pirlimycin, Q-D - Quinupristin/Dalfopristin, SPI – Spiramycin, TET – Tetracycline, TIL – Tilmicosin, SXT - Trimethoprim/Sulfamethoxazole. [file 1297-9716-44-86-S2.xlsx]

## Sheet: Primary_data
	ST	AMP	MAC	CTX	CFP	CFQ	XNL	CEF	CHL	CLI	ENR	ERY	OXA	PEN	PIRL	Q-D	SPI	TET	TIL	SXT	TUL	TYL	VAN	GEN
ILRI002	609	0.25	0.12	0.06	0.5	0.12	0.25	0.25	4	0.06	1	0.06	0.5	0.06	0.25	0.25	0.25	0.5	4	0.03	0.5	0.5	0.5	16
ILRI005	609	0.25	0.12	0.12	0.5	0.12	0.25	0.25	4	0.06	1	0.06	0.5	0.06	0.25	0.25	0.5	0.5	4	0.12	1	1	0.5	16
ILRI040	613	0.25	0.25	0.12	0.5	0.12	0.25	0.5	2	0.06	2	0.06	0.5	0.12	0.12	0.5	0.25	0.5	4	0.06	0.5	1	0.5	32
ILRI044	617	0.25	0.25	0.12	0.5	0.12	0.25	0.5	2	0.06	1	0.06	0.5	0.12	0.12	0.5	0.25	0.5	4	0.06	0.5	1	0.5	32
ILRI059	612	0.25	0.25	0.12	0.5	0.12	0.25	0.5	2	0.06	1	0.06	0.5	0.12	0.25	0.5	0.25	0.5	4	0.03	0.5	1	0.5	32
ILRI060	612	0.25	0.25	0.12	0.5	0.12	0.25	0.5	2	0.06	1	0.06	0.5	0.12	0.12	0.5	0.25	0.5	4	0.03	0.5	1	0.5	16
ILRI068	612	0.25	0.25	0.06	0.5	0.12	0.25	0.25	2	0.06	1	0.06	0.5	0.12	0.12	0.5	0.25	0.5	4	0.03	0.5	0.5	0.5	32
ILRI083	613	0.25	0.25	0.12	0.5	0.12	0.25	0.5	2	0.06	2	0.06	0.5	0.12	0.12	0.5	0.25	0.5	4	0.06	0.5	1	0.5	32
ILRI021	615	0.25	0.25	0.12	0.5	0.12	0.25	0.5	2	0.06	1	0.06	0.5	0.12	0.12	0.5	0.25	0.5	4	0.06	0.5	1	0.5	16
ILRI022	610	0.25	0.25	0.12	0.5	0.12	0.25	0.25	2	0.06	1	0.06	0.5	0.12	0.12	0.5	0.25	0.5	4	0.06	1	1	0.5	32
ILRI023	617	0.25	0.12	0.06	0.25	0.06	0.25	0.25	2	0.06	1	0.06	0.5	0.06	0.12	0.25	0.25	64	4	0.03	0.5	0.5	0.5	32
ILRI024	616	0.25	0.12	0.06	0.5	0.12	0.25	0.5	2	0.06	1	0.06	0.5	0.12	0.12	0.5	0.25	64	4	0.06	0.5	0.5	0.5	32
ILRI025	610	0.25	0.25	0.12	0.5	0.12	0.25	0.5	2	0.06	1	0.03	0.5	0.12	0.12	0.5	0.25	0.5	4	0.06	0.5	0.5	0.5	32
ILRI026	616	0.25	0.25	0.12	0.5	0.12	0.25	0.5	2	0.06	1	0.06	0.5	0.12	0.12	0.5	0.25	64	4	0.06	0.5	1	0.5	32
ILRI027	616	0.25	0.25	0.12	0.5	0.12	0.25	0.25	2	0.06	1	0.06	0.5	0.12	0.12	0.5	0.25	64	4	0.06	0.5	1	0.5	32
ILRI028	616	0.25	0.25	0.12	0.5	0.12	0.25	0.5	2	0.06	1	0.06	0.5	0.12	0.12	0.5	0.5	64	4	0.06	0.5	1	0.5	32
ILRI029	617	1	8	1	0.25	0.12	0.12	0.25	2	0.06	0.03	0.06	0.5	2	0.12	0.5	0.5	0.5	0.25	0.12	0.25	1	0.5	0.5
ILRI030	617	0.25	0.25	0.12	0.5	0.12	0.25	0.5	2	0.06	1	0.06	0.5	0.12	0.12	0.5	0.25	0.5	4	0.06	0.5	1	0.5	32
ILRI031	612	0.25	0.12	0.06	0.25	0.06	0.25	0.5	4	0.06	1	0.06	0.5	0.12	0.25	0.5	0.25	0.5	4	0.06	0.5	1	1	16
ILRI032	612	0.12	0.25	0.12	0.25	0.12	0.25	0.5	2	0.06	1	0.06	0.5	0.12	0.12	0.5	0.25	64	4	0.06	0.5	1	0.5	32
ILRI033	616	0.25	0.12	0.06	0.25	0.12	0.25	0.25		0.06		0.06	0.5	0.06	0.12	0.5			4			0.5	0.5
ILRI034	617	0.12	0.12	0.06	0.25	0.06	0.12	0.25	2	0.06	1	0.06	0.5	0.06	0.12	0.5	0.25	0.25	4	0.03	0.5	0.5	0.5	16
ILRI035	612	0.25	0.12	0.06	0.25	0.06	0.25	0.25	2	0.06	1	0.06	0.25	0.06	0.12	0.5	0.25	0.25	4	0.06	0.5	0.5	0.5	32
ILRI036	612	0.25	0.25	0.06	0.25	0.12	0.25	0.25	2	0.06	1	0.03	0.5	0.12	0.12	0.5	0.25	0.25	4	0.03	0.5	1	0.5	32
ILRI037	612	0.25	0.25	0.06	0.25	0.12	0.25	0.25	2	0.06	1	0.06	0.5	0.12	0.12	0.5	0.25	0.25	0.25	0.06	0.5	0.25	0.5	32
ILRI038	612	0.25	0.25	0.06	0.5	0.12	0.25	0.25	2	0.03	1	0.03	0.5	0.12	0.12	0.5	0.25	0.25	4	0.03	0.5	0.5	0.5	32
ILRI039	617	0.12	0.12	0.06	0.25	0.12	0.25	0.25	2	0.06	0.5	0.06	0.5	0.06	0.12	0.5	0.25	0.25	4	0.03	0.5	0.5	0.5	16
ILRI043	612	0.25	0.12	0.06	0.25	0.12	0.25	0.25	2	0.06	1	0.06	0.5	0.12	0.12	0.5	0.25	0.5	4	0.03	0.5	1	0.5	32
ILRI045	612	0.25	0.25	0.12	0.5	0.12	0.25	0.25	2	0.06	1	0.06	0.5	0.12	0.12	0.5	0.25	0.5	4	0.03	0.5	0.5	0.5	32
ILRI046	612	0.25	0.25	0.06	0.25	0.12	0.25	0.5	4	0.06	1	0.06	0.5	0.12	0.12	0.5	0.25	0.5	4	0.03	0.5	0.5	0.5	32
ILRI047	615	0.12	0.12	0.06	0.25	0.12	0.25	0.25	2	0.06	1	0.06	0.5	0.06	0.12	0.5	0.25	0.25	4	0.06	0.5	1	0.5	32
ILRI048	612	0.12	0.12	0.06	0.25	0.06	0.25	0.25	2	0.06	2	0.06	0.5	0.06	0.12	0.5	0.25	0.5	4	0.03	0.5	1	0.5	32
ILRI049	617	0.25	0.12	0.06	0.25	0.06	0.25	0.25	2	0.06	1	0.06	0.5	0.06	0.12	0.5	0.25	0.25	4	0.06	0.5	1	0.5	32
ILRI050	617	0.12	0.12	0.06	0.25	0.06	0.25	0.25	2	0.06	1	0.06	0.5	0.06	0.12	0.5	0.25	64	4	0.03	0.5	0.5	0.5	32
ILRI051	617	0.12	0.12	0.06	0.25	0.06	0.25	0.25	2	0.06	1	0.06	0.5	0.12	0.12	0.5	0.5	0.25	4	0.06	0.5	1	0.5	32
ILRI052	612	0.25	0.25	0.12	0.5	0.12	0.25	0.5	2	0.06	1	0.06	0.5	0.12	0.12	0.5	0.25	0.5	4	0.03	0.5	0.5	0.5	32
ILRI053	612	0.25	0.25	0.06	0.25	0.12	0.25	0.25	2	0.06	1	0.06	0.5	0.06	0.12	0.5	0.25	0.5	4	0.06	1	1	0.5	32
ILRI054	615	0.25	0.25	0.12	0.5	0.12	0.25	0.5	2	0.06	1	0.06	0.5	0.12	0.12	0.5	0.25	0.25	4	0.06	0.5	0.5	0.5	32
ILRI055	617	0.12	0.12	0.06	0.25	0.06	0.25	0.25	2	0.06	1	0.06	0.5	0.06	0.12	0.5	0.25	64	4	0.03	0.5	0.5	0.5	32
ILRI056	612	0.25	0.12	0.06	0.25	0.12	0.25	0.25	2	0.06	1	0.06	0.5	0.06	0.12	0.5	0.25	0.5	4	0.03	0.5	0.5	0.5	32
ILRI057	612	0.25	0.25	0.12	0.5	0.12	0.25	0.5	2	0.06	1	0.06	0.5	0.12	0.12	0.5	0.25	0.5	4	0.03	0.5	0.5	0.5	32
ILRI058	612	0.25	0.25	0.06	0.5	0.12	0.25	0.25	2	0.06	1	0.06	0.5	0.12	0.12	0.5	0.25	0.5	4	0.03	0.5	0.5	0.5	32
ILRI061	617	0.12	0.12	0.06	0.25	0.06	0.25	0.25	1	0.03	1	0.015	0.5	0.06	0.06	0.25	0.25	0.25	2	0.06	0.5	0.5	0.5	32
ILRI062	617	0.12	0.12	0.06	0.25	0.06	0.25	0.25	2	0.06	1	0.06	0.5	0.06	0.12	0.5	0.25	0.25	4	0.06	1	1	1	32
ILRI063	613	0.25	0.25	0.06	0.25	0.12	0.25	0.25	2	0.06	1	0.06	0.5	0.12	0.12	0.5	0.25	0.25	4	0.03	0.5	0.5	0.5	32
ILRI064	617	0.12	0.12	0.06	0.25	0.06	0.25	0.25	2	0.06	1	0.06	0.5	0.06	0.12	0.5	0.25	0.25	4	0.06	1	0.5	0.5	32
ILRI065	611	0.06	0.06	0.03	0.12	0.03	0.06	0.12	1	0.03	2	0.015	0.015	0.015	0.06	0.12	0.06	0.25	0.5	0.12	0.12	0.12	0.5	8
ILRI066	612	0.25	0.25	0.06	0.25	0.06	0.25	0.25	2	0.06	1	0.06	0.5	0.06	0.12	0.5	0.25	0.25	4	0.03	0.5	0.5	0.5	32
ILRI067	614	0.12	0.12	0.06	0.25	0.06	0.25	0.25	2	0.06	2	0.03	0.25	0.06	0.25	0.5	0.25	0.25	4	0.06	0.5	1	0.5	16
ILRI069	612	0.25	0.25	0.12	0.5	0.12	0.25	0.5	2	0.03	1	0.06	0.5	0.12	0.12	0.5	0.25	0.25	4	0.06	0.5	0.5	0.5	32
ILRI080	615	0.25	0.25	0.12	0.5	0.12	0.25	0.5	2	0.06	1	0.03	0.5	0.12	0.12	0.5	0.25	0.25	4	0.06	0.5	1	0.5	16
ILRI081	617	0.12	0.12	0.06	0.25	0.06	0.12	0.25	2	0.06	1	0.03	0.5	0.06	0.12	0.5	0.25	0.25	2	0.03	0.5	0.5	0.5	32
ILRI082	617	0.12	0.12	0.06	0.25	0.06	0.25	0.25	2	0.03	0.5	0.03	0.5	0.06	0.06	0.25	0.25	0.25	2	0.03	0.5	0.25	0.5	32
ILRI101	617	0.25	0.12	0.06	0.25	0.06	0.25	0.25	2	0.06	1	0.06	0.5	0.06	0.12	0.5	0.25	0.25	4	0.06	1	0.25	0.5	32
ILRI102	617	0.12	0.12	0.06	0.25	0.06	0.12	0.25	2	0.06	1	0.06	0.25	0.06	0.12	0.25	0.25	64	4	0.06	1	0.5	0.5	64
ILRI103	617	0.25	0.12	0.06	0.25	0.12	0.25	0.25	2	0.06	1	0.06	0.5	0.06	0.12	0.5	0.25	0.25	4	0.06	0.5	1	0.5	32
ILRI104	616	0.25	0.25	0.12	0.5	0.12	0.25	0.25	2	0.06	1	0.06	0.5	0.12	0.12	0.5	0.25	32	4	0.06	0.5	0.5	0.5	32
ILRI105	616	0.25	0.25	0.12	0.5	0.12	0.25	0.5	2	0.06	1	0.06	0.5	0.12	0.12	0.5	0.25	32	4	0.06	0.5	0.5	0.5	32
ILRI106	616	0.25	0.25	0.12	0.5	0.12	0.25	0.5	2	0.06	1	0.06	0.5	0.12	0.12	0.5	0.25	64	4	0.06	0.5	0.5	0.5	16
ILRI107	616	0.25	0.25	0.12	0.5	0.12	0.25	0.5	2	0.06	1	0.03	0.5	0.12	0.12	0.5	0.25	32	4	0.06	0.5	0.5	0.5	32
ILRI108	616	0.25	0.25	0.12	0.5	0.12	0.25	0.25	2	0.06	1	0.06	0.5	0.12	0.12	0.5	0.25	32	4	0.06	0.5	1	0.5	32
ILRI109	616	0.25	0.25	0.12	0.5	0.12	0.25	0.5	2	0.03	0.5	0.03	0.5	0.12	0.12	0.5	0.25	32	4	0.06	0.5	0.5	0.5	16
ILRI110	616	0.25	0.12	0.06	0.25	0.06	0.25	0.25	2	0.03	1	0.06	0.5	0.06	0.12	0.5	0.25	64	4	0.06	0.5	0.5	0.5	16
ILRI111	616	0.25	0.12	0.06	0.5	0.06	0.25	0.25	2	0.03	0.5	0.03	0.5	0.06	0.12	0.5	0.25	32	4	0.06	0.5	0.5	0.5	32
ILRI112	617	0.12	0.12	0.06	0.25	0.06	0.25	0.25	2	0.06	1	0.06	0.5	0.06	0.12	0.5	0.25	64	4	0.03	0.5	0.5	0.5	32
ILRI113	617	0.12	0.12	0.06	0.25	0.12	0.25	0.25	2	0.06	1	0.03	0.5	0.06	0.12	0.5	0.25	0.25	4	0.06	0.5	0.5	0.5	32
ILRI115	616	0.25	0.25	0.12	0.5	0.12	0.25	0.5	2	0.06	1	0.06	0.5	0.06	0.12	0.5	0.25	32	4	0.06	0.5	0.5	0.5	32
ILRI116	616	0.25	0.25	0.12	0.5	0.12	0.25	0.5	2	0.06	1	0.06	0.5	0.12	0.12	0.5	0.25	32	4	0.06	0.5	0.5	0.5	32
ILRI117	617	0.25	0.12	0.06	0.25	0.12	0.25	0.5	2	0.03	1	0.03	0.5	0.06	0.12	0.5	0.25	0.25	4	0.25	0.5	0.5	0.5	16
ILRI118	616	0.25	0.25	0.12	0.5	0.12	0.25	0.5	2	0.06	1	0.06	0.5	0.12	0.12	0.5	0.25	64	4	0.06	0.5	0.5	0.5	32
ILRI119	612	0.25	0.12	0.06	0.25	0.12	0.25	0.5	2	0.06	1	0.06	0.5	0.06	0.12	0.5	0.25	0.5	4	0.06	0.5	0.5	0.5	32
ILRI120	618	0.25	0.25	0.06	0.5	0.06	0.25	0.5	2	0.06	1	0.03	0.5	0.06	0.12	0.5	0.25	0.25	4	0.03	0.5	0.5	0.5	32
ILRI121	612	0.25	0.25	0.06	0.5	0.12	0.25	0.5	2	0.06	1	0.06	0.5	0.12	0.12	0.5	0.25	0.5	4	0.06	0.5	0.5	0.5	32
ILRI123	616	0.25	0.12	0.12	0.5	0.12	0.25	0.25	2	0.03	1	0.06	0.5	0.12	0.12	0.5	0.25	64	4	0.06	0.5	0.5	0.5	32
ILRI124	612	0.25	0.25	0.12	0.5	0.12	0.25	0.5	2	0.06	1	0.06	0.5	0.12	0.25	0.5	0.25	0.5	4	0.03	0.5	0.5	0.5	32
ILRI125	616	0.25	0.25	0.12	0.5	0.12	0.25	0.5	2	0.06	1	0.06	0.5	0.12	0.12	0.5	0.25	32	4	0.06	0.5	1	0.5	32
ILRI126	617	0.25	0.25	0.06	0.25	0.12	0.25	0.25	2	0.06	1	0.06	0.5	0.06	0.12	0.5	0.25	0.5	4	0.06	0.5	1	0.5	32
ILRI127	613	0.25	0.25	0.06	0.5	0.12	0.25	0.5	2	0.06	2	0.06	0.5	0.12	0.12	0.5	0.25	0.5	4	0.06	1	0.5	0.5	32
ILRI128	617	0.12	0.12	0.06	0.25	0.06	0.25	0.25	2	0.06	0.5	0.06	0.5	0.06	0.12	0.5	0.25	64	4	0.06	0.5	0.5	0.5	32
ILRI129	614	0.12	0.12	0.06	0.25	0.12	0.12	0.25	2	0.06	2	0.03	0.25	0.06	0.25	0.5	0.25	1	4	0.06	1	1	0.5	16
ILRI130	616	0.25	0.12	0.06	0.5	0.12	0.25	0.25	2	0.06	1	0.06	0.5	0.12	0.12	0.5	0.25	64	4	0.06	0.5	0.5	0.5	32
ILRI131	617	0.25	0.12	0.12	0.25	0.12	0.25	0.25	2	0.06	1	0.06	0.5	0.06	0.12	0.5	0.25	0.5	4	0.03	0.5	0.5	1	32
ILRI132	617	0.25	0.12	0.06	0.25	0.12	0.25	0.25	2	0.06	1	0.06	0.5	0.06	0.12	0.5	0.25	64	4	0.06	0.5	0.5	1	32
ILRI133	616	0.25	0.25	0.06	0.25	0.12	0.25	0.25	2	0.06	1	0.06	0.5	0.06	0.12	0.5	0.25	64	4	0.06	0.5	0.5	0.5	32
ILRI134	616	0.25	0.12	0.06	0.25	0.12	0.25	0.25	2	0.06	1	0.06	0.5	0.06	0.12	0.5	0.25	64	4	0.06	0.5	0.5	0.5	32
ILRI135	617	0.25	0.12	0.06	0.25	0.12	0.25	0.25	2	0.06	2	0.06	0.5	0.12	0.12	0.5	0.25	32	2	0.06	0.5	0.5	1	32
ILRI136	616	0.12	0.06	0.25	2	0.06	1	4	2	0.06	1	0.06	0.5	0.5	0.12	0.5	0.25	32	4	0.06	0.5	0.5	1	32
ILRI137	616	0.25	0.12	0.12	0.5	0.12	0.25	0.5	2	0.06	1	0.06	0.5	0.12	0.12	0.5	0.25	32	4	0.06	0.5	0.5	0.5	32
ILRI138	612	0.25	0.12	0.06	0.5	0.12	0.25	0.5	2	0.06	1	0.06	0.5	0.12	0.12	0.5	0.25	0.5	4	0.03	0.5	0.5	1	32
ILRI139	616	0.25	0.12	0.12	0.5	0.12	0.25	0.25	2	0.06	1	0.06	0.5	0.12	0.12	0.5	0.25	0.5	4	0.06	0.5	0.5	1	64
